# Supplementary material for: Development of a Multi-Layer Skin Substitute Using Human Hair Keratinic Extract-Based Hybrid 3D Printing
Source: Polymers (Basel). 2021 Aug 4;13(16):2584. doi: 10.3390/polym13162584 (PMC8401121; doi:10.3390/polym13162584)
Supplement: Supplementary file 1 [file polymers-13-02584-s001.zip]

Archive with 1 entries (1 files):
- polymers-1292933-supplementary.pdf
